# Supplementary material for: Survival Rates of Reinserted Orthodontic Microimplants: An Exploratory Systematic Review
Source: J Clin Med. 2026 May 2;15(9):3489. doi: 10.3390/jcm15093489 (PMC13164036; doi:10.3390/jcm15093489)
Supplement: Supplementary file 1 [file jcm-15-03489-s001.zip]

Archive with 2 entries (2 files):
- File S1-PRISMA_2020_abstract_checklist.pdf
- File S2-PRISMA_2020_checklist.pdf
